# Supplementary material for: Human Papillomavirus 16 E6 Suppresses Transporter Associated with Antigen-Processing Complex in Human Tongue Keratinocyte Cells by Activating Lymphotoxin Pathway
Source: Cancers (Basel). 2022 Apr 12;14(8):1944. doi: 10.3390/cancers14081944 (PMC9028769; doi:10.3390/cancers14081944)
Supplement: Supplementary file 1 [file cancers-14-01944-s001.zip]

Archive with 3 entries (2 files):
- cancers-1648553-supplementary/
- cancers-1648553-supplementary/Supplementary Figures.pdf
- cancers-1648553-supplementary/Supplementary Tables.pdf
